# Supplementary material for: Genome-wide association study (GWAS) for morphological and yield-related traits in an oil palm hybrid (Elaeis oleifera x Elaeis guineensis) population
Source: BMC Plant Biol. 2019 Dec 3;19:533. doi: 10.1186/s12870-019-2153-8 (PMC6889324; doi:10.1186/s12870-019-2153-8)
Supplement: Supplementary file 1 — Additional file 1: Table S1. List of the OxG and parentals oil palms used in this study. [file 12870_2019_2153_MOESM1_ESM.xlsx]

## Sheet: Table_S1
Table S1: List of individuals used in the present study
No.	Palm code	Population	Crossing genealogy	Origin	Collection Site	Phenotypic Group (Figure 2)	Genotypic Group (Figure 3)
1	702	Hybrid OxG	4308-O x 4658-G	Tumaco, Nariño, Colombia	Research Center El Mira	Group_1	Intermediate OxG
2	704	Hybrid OxG	4308-O x 4658-G	Tumaco, Nariño, Colombia	Research Center El Mira	Group_2	Intermediate OxG
3	705	Hybrid OxG	4308-O x 4658-G	Tumaco, Nariño, Colombia	Research Center El Mira	Group_1	Intermediate OxG
4	706	Hybrid OxG	4308-O x 4658-G	Tumaco, Nariño, Colombia	Research Center El Mira	Group_2	Intermediate OxG
5	707	Hybrid OxG	4308-O x 4658-G	Tumaco, Nariño, Colombia	Research Center El Mira	Group_1	Similar to E. guineensis
6	708	Hybrid OxG	4308-O x 4658-G	Tumaco, Nariño, Colombia	Research Center El Mira	Group_1	Intermediate OxG
7	709	Hybrid OxG	4308-O x 4658-G	Tumaco, Nariño, Colombia	Research Center El Mira	Group_1	Intermediate OxG
8	710	Hybrid OxG	4308-O x 4658-G	Tumaco, Nariño, Colombia	Research Center El Mira	Group_1	Similar to E. guineensis
9	711	Hybrid OxG	4308-O x 4658-G	Tumaco, Nariño, Colombia	Research Center El Mira	Group_1	Intermediate OxG
10	712	Hybrid OxG	4308-O x 4658-G	Tumaco, Nariño, Colombia	Research Center El Mira	Group_2	Intermediate OxG
11	713	Hybrid OxG	4308-O x 4658-G	Tumaco, Nariño, Colombia	Research Center El Mira	Group_1	Intermediate OxG
12	714	Hybrid OxG	4308-O x 4658-G	Tumaco, Nariño, Colombia	Research Center El Mira	Group_1	Intermediate OxG
13	715	Hybrid OxG	4308-O x 4658-G	Tumaco, Nariño, Colombia	Research Center El Mira	Group_2	Similar to E. guineensis
14	716	Hybrid OxG	4308-O x 4658-G	Tumaco, Nariño, Colombia	Research Center El Mira	Group_1	Similar to E. oleifera
15	1002	Hybrid OxG	4308-O x 4658-G	Tumaco, Nariño, Colombia	Research Center El Mira	Group_2	Similar to E. oleifera
16	1003	Hybrid OxG	4308-O x 4658-G	Tumaco, Nariño, Colombia	Research Center El Mira	Group_2	Similar to E. oleifera
17	1006	Hybrid OxG	4308-O x 4658-G	Tumaco, Nariño, Colombia	Research Center El Mira	Group_2	Similar to E. oleifera
18	1007	Hybrid OxG	4308-O x 4658-G	Tumaco, Nariño, Colombia	Research Center El Mira	Group_2	Similar to E. oleifera
19	1008	Hybrid OxG	4308-O x 4658-G	Tumaco, Nariño, Colombia	Research Center El Mira	Group_2	Similar to E. oleifera
20	1009	Hybrid OxG	4308-O x 4658-G	Tumaco, Nariño, Colombia	Research Center El Mira	Group_1	Similar to E. oleifera
21	1010	Hybrid OxG	4308-O x 4658-G	Tumaco, Nariño, Colombia	Research Center El Mira	Group_1	Similar to E. oleifera
22	1011	Hybrid OxG	4308-O x 4658-G	Tumaco, Nariño, Colombia	Research Center El Mira	Group_2	Similar to E. oleifera
23	1013	Hybrid OxG	4308-O x 4658-G	Tumaco, Nariño, Colombia	Research Center El Mira	Group_1	Similar to E. oleifera
24	1014	Hybrid OxG	4308-O x 4658-G	Tumaco, Nariño, Colombia	Research Center El Mira	Group_2	Similar to E. oleifera
25	1015	Hybrid OxG	4308-O x 4658-G	Tumaco, Nariño, Colombia	Research Center El Mira	Group_1	Similar to E. oleifera
26	2502	Hybrid OxG	4308-O x 4658-G	Tumaco, Nariño, Colombia	Research Center El Mira	Group_1	Similar to E. oleifera
27	2503	Hybrid OxG	4308-O x 4658-G	Tumaco, Nariño, Colombia	Research Center El Mira	Group_2	Similar to E. oleifera
28	2504	Hybrid OxG	4308-O x 4658-G	Tumaco, Nariño, Colombia	Research Center El Mira	Group_2	Similar to E. oleifera
29	2506	Hybrid OxG	4308-O x 4658-G	Tumaco, Nariño, Colombia	Research Center El Mira	Group_2	Similar to E. oleifera
30	2507	Hybrid OxG	4308-O x 4658-G	Tumaco, Nariño, Colombia	Research Center El Mira	Group_2	Similar to E. oleifera
31	2509	Hybrid OxG	4308-O x 4658-G	Tumaco, Nariño, Colombia	Research Center El Mira	Group_2	Similar to E. oleifera
32	2510	Hybrid OxG	4308-O x 4658-G	Tumaco, Nariño, Colombia	Research Center El Mira	Group_1	Similar to E. oleifera
33	2511	Hybrid OxG	4308-O x 4658-G	Tumaco, Nariño, Colombia	Research Center El Mira	Group_2	Intermediate OxG
34	2512	Hybrid OxG	4308-O x 4658-G	Tumaco, Nariño, Colombia	Research Center El Mira	Group_1	Intermediate OxG
35	2902	Hybrid OxG	4308-O x 4658-G	Tumaco, Nariño, Colombia	Research Center El Mira	Group_2	Similar to E. guineensis
36	2903	Hybrid OxG	4308-O x 4658-G	Tumaco, Nariño, Colombia	Research Center El Mira	Group_1	Intermediate OxG
37	2904	Hybrid OxG	4308-O x 4658-G	Tumaco, Nariño, Colombia	Research Center El Mira	Group_2	Similar to E. guineensis
38	2905	Hybrid OxG	4308-O x 4658-G	Tumaco, Nariño, Colombia	Research Center El Mira	Group_1	Similar to E. guineensis
39	2907	Hybrid OxG	4308-O x 4658-G	Tumaco, Nariño, Colombia	Research Center El Mira	Group_1	Intermediate OxG
40	2908	Hybrid OxG	4308-O x 4658-G	Tumaco, Nariño, Colombia	Research Center El Mira	Group_1	Intermediate OxG
41	2909	Hybrid OxG	4308-O x 4658-G	Tumaco, Nariño, Colombia	Research Center El Mira	Group_2	Intermediate OxG
42	2910	Hybrid OxG	4308-O x 4658-G	Tumaco, Nariño, Colombia	Research Center El Mira	Group_1	Intermediate OxG
43	2911	Hybrid OxG	4308-O x 4658-G	Tumaco, Nariño, Colombia	Research Center El Mira	Group_2	Intermediate OxG
44	2912	Hybrid OxG	4308-O x 4658-G	Tumaco, Nariño, Colombia	Research Center El Mira	Group_1	Intermediate OxG
45	2913	Hybrid OxG	4308-O x 4658-G	Tumaco, Nariño, Colombia	Research Center El Mira	Group_1	Intermediate OxG
46	2914	Hybrid OxG	4308-O x 4658-G	Tumaco, Nariño, Colombia	Research Center El Mira	Group_2	Intermediate OxG
47	2915	Hybrid OxG	4308-O x 4658-G	Tumaco, Nariño, Colombia	Research Center El Mira	Group_1	Intermediate OxG
48	302	Hybrid OxG	3922-O x 4658-G	Tumaco, Nariño, Colombia	Research Center El Mira	Group_2	Intermediate OxG
49	304	Hybrid OxG	3922-O x 4658-G	Tumaco, Nariño, Colombia	Research Center El Mira	Group_1	Similar to E. oleifera
50	306	Hybrid OxG	3922-O x 4658-G	Tumaco, Nariño, Colombia	Research Center El Mira	Group_1	Intermediate OxG
51	307	Hybrid OxG	3922-O x 4658-G	Tumaco, Nariño, Colombia	Research Center El Mira	Group_1	Similar to E. oleifera
52	308	Hybrid OxG	3922-O x 4658-G	Tumaco, Nariño, Colombia	Research Center El Mira	Group_1	Similar to E. oleifera
53	309	Hybrid OxG	3922-O x 4658-G	Tumaco, Nariño, Colombia	Research Center El Mira	Group_1	Intermediate OxG
54	310	Hybrid OxG	3922-O x 4658-G	Tumaco, Nariño, Colombia	Research Center El Mira	Group_1	Intermediate OxG
55	311	Hybrid OxG	3922-O x 4658-G	Tumaco, Nariño, Colombia	Research Center El Mira	Group_1	Similar to E. guineensis
56	312	Hybrid OxG	3922-O x 4658-G	Tumaco, Nariño, Colombia	Research Center El Mira	Group_2	Similar to E. oleifera
57	313	Hybrid OxG	3922-O x 4658-G	Tumaco, Nariño, Colombia	Research Center El Mira	Group_1	Intermediate OxG
58	314	Hybrid OxG	3922-O x 4658-G	Tumaco, Nariño, Colombia	Research Center El Mira	Group_1	Intermediate OxG
59	315	Hybrid OxG	3922-O x 4658-G	Tumaco, Nariño, Colombia	Research Center El Mira	Group_1	Similar to E. guineensis
60	316	Hybrid OxG	3922-O x 4658-G	Tumaco, Nariño, Colombia	Research Center El Mira	Group_1	Similar to E. oleifera
61	1302	Hybrid OxG	3922-O x 4658-G	Tumaco, Nariño, Colombia	Research Center El Mira	Group_1	Intermediate OxG
62	1303	Hybrid OxG	3922-O x 4658-G	Tumaco, Nariño, Colombia	Research Center El Mira	Group_1	Intermediate OxG
63	1304	Hybrid OxG	3922-O x 4658-G	Tumaco, Nariño, Colombia	Research Center El Mira	Group_2	Intermediate OxG
64	1305	Hybrid OxG	3922-O x 4658-G	Tumaco, Nariño, Colombia	Research Center El Mira	Group_1	Intermediate OxG
65	1306	Hybrid OxG	3922-O x 4658-G	Tumaco, Nariño, Colombia	Research Center El Mira	Group_2	Intermediate OxG
66	1307	Hybrid OxG	3922-O x 4658-G	Tumaco, Nariño, Colombia	Research Center El Mira	Group_1	Intermediate OxG
67	1308	Hybrid OxG	3922-O x 4658-G	Tumaco, Nariño, Colombia	Research Center El Mira	Group_1	Intermediate OxG
68	1309	Hybrid OxG	3922-O x 4658-G	Tumaco, Nariño, Colombia	Research Center El Mira	Group_2	Intermediate OxG
69	1310	Hybrid OxG	3922-O x 4658-G	Tumaco, Nariño, Colombia	Research Center El Mira	Group_1	Intermediate OxG
70	1311	Hybrid OxG	3922-O x 4658-G	Tumaco, Nariño, Colombia	Research Center El Mira	Group_1	Intermediate OxG
71	1312	Hybrid OxG	3922-O x 4658-G	Tumaco, Nariño, Colombia	Research Center El Mira	Group_2	Intermediate OxG
72	1313	Hybrid OxG	3922-O x 4658-G	Tumaco, Nariño, Colombia	Research Center El Mira	Group_2	Intermediate OxG
73	1315	Hybrid OxG	3922-O x 4658-G	Tumaco, Nariño, Colombia	Research Center El Mira	Group_1	Similar to E. guineensis
74	1316	Hybrid OxG	3922-O x 4658-G	Tumaco, Nariño, Colombia	Research Center El Mira	Group_1	Intermediate OxG
75	1902	Hybrid OxG	3922-O x 4658-G	Tumaco, Nariño, Colombia	Research Center El Mira	Group_2	Intermediate OxG
76	1903	Hybrid OxG	3922-O x 4658-G	Tumaco, Nariño, Colombia	Research Center El Mira	Group_1	Intermediate OxG
77	1904	Hybrid OxG	3922-O x 4658-G	Tumaco, Nariño, Colombia	Research Center El Mira	Group_2	Similar to E. oleifera
78	1906	Hybrid OxG	3922-O x 4658-G	Tumaco, Nariño, Colombia	Research Center El Mira	Group_2	Intermediate OxG
79	1908	Hybrid OxG	3922-O x 4658-G	Tumaco, Nariño, Colombia	Research Center El Mira	Group_1	Intermediate OxG
80	1909	Hybrid OxG	3922-O x 4658-G	Tumaco, Nariño, Colombia	Research Center El Mira	Group_1	Intermediate OxG
81	1910	Hybrid OxG	3922-O x 4658-G	Tumaco, Nariño, Colombia	Research Center El Mira	Group_1	Intermediate OxG
82	1911	Hybrid OxG	3922-O x 4658-G	Tumaco, Nariño, Colombia	Research Center El Mira	Group_1	Intermediate OxG
83	1912	Hybrid OxG	3922-O x 4658-G	Tumaco, Nariño, Colombia	Research Center El Mira	Group_1	Intermediate OxG
84	1913	Hybrid OxG	3922-O x 4658-G	Tumaco, Nariño, Colombia	Research Center El Mira	Group_1	Intermediate OxG
85	3102	Hybrid OxG	3922-O x 4658-G	Tumaco, Nariño, Colombia	Research Center El Mira	Group_2	Intermediate OxG
86	3103	Hybrid OxG	3922-O x 4658-G	Tumaco, Nariño, Colombia	Research Center El Mira	Group_1	Similar to E. guineensis
87	3105	Hybrid OxG	3922-O x 4658-G	Tumaco, Nariño, Colombia	Research Center El Mira	Group_1	Intermediate OxG
88	3110	Hybrid OxG	3922-O x 4658-G	Tumaco, Nariño, Colombia	Research Center El Mira	Group_1	Similar to E. oleifera
89	3111	Hybrid OxG	3922-O x 4658-G	Tumaco, Nariño, Colombia	Research Center El Mira	Group_1	Similar to E. oleifera
90	3112	Hybrid OxG	3922-O x 4658-G	Tumaco, Nariño, Colombia	Research Center El Mira	Group_2	Similar to E. guineensis
91	3113	Hybrid OxG	3922-O x 4658-G	Tumaco, Nariño, Colombia	Research Center El Mira	Group_1	Intermediate OxG
92	3114	Hybrid OxG	3922-O x 4658-G	Tumaco, Nariño, Colombia	Research Center El Mira	Group_2	Intermediate OxG
93	3115	Hybrid OxG	3922-O x 4658-G	Tumaco, Nariño, Colombia	Research Center El Mira	Group_1	Intermediate OxG
94	3116	Hybrid OxG	3922-O x 4658-G	Tumaco, Nariño, Colombia	Research Center El Mira	Group_1	Intermediate OxG
95	902	Hybrid OxG	0822-O x 4658-G	Tumaco, Nariño, Colombia	Research Center El Mira	Group_2	Similar to E. oleifera
96	903	Hybrid OxG	0822-O x 4658-G	Tumaco, Nariño, Colombia	Research Center El Mira	Group_2	Intermediate OxG
97	904	Hybrid OxG	0822-O x 4658-G	Tumaco, Nariño, Colombia	Research Center El Mira	Group_2	Similar to E. oleifera
98	905	Hybrid OxG	0822-O x 4658-G	Tumaco, Nariño, Colombia	Research Center El Mira	Group_2	Intermediate OxG
99	906	Hybrid OxG	0822-O x 4658-G	Tumaco, Nariño, Colombia	Research Center El Mira	Group_2	Intermediate OxG
100	907	Hybrid OxG	0822-O x 4658-G	Tumaco, Nariño, Colombia	Research Center El Mira	Group_1	Intermediate OxG
101	908	Hybrid OxG	0822-O x 4658-G	Tumaco, Nariño, Colombia	Research Center El Mira	Group_2	Intermediate OxG
102	909	Hybrid OxG	0822-O x 4658-G	Tumaco, Nariño, Colombia	Research Center El Mira	Group_1	Intermediate OxG
103	910	Hybrid OxG	0822-O x 4658-G	Tumaco, Nariño, Colombia	Research Center El Mira	Group_1	Intermediate OxG
104	911	Hybrid OxG	0822-O x 4658-G	Tumaco, Nariño, Colombia	Research Center El Mira	Group_1	Intermediate OxG
105	912	Hybrid OxG	0822-O x 4658-G	Tumaco, Nariño, Colombia	Research Center El Mira	Group_2	Intermediate OxG
106	913	Hybrid OxG	0822-O x 4658-G	Tumaco, Nariño, Colombia	Research Center El Mira	Group_1	Intermediate OxG
107	914	Hybrid OxG	0822-O x 4658-G	Tumaco, Nariño, Colombia	Research Center El Mira	Group_1	Intermediate OxG
108	915	Hybrid OxG	0822-O x 4658-G	Tumaco, Nariño, Colombia	Research Center El Mira	Group_2	Intermediate OxG
109	916	Hybrid OxG	0822-O x 4658-G	Tumaco, Nariño, Colombia	Research Center El Mira	Group_1	Intermediate OxG
110	1502	Hybrid OxG	0822-O x 4658-G	Tumaco, Nariño, Colombia	Research Center El Mira	Group_1	Similar to E. oleifera
111	1504	Hybrid OxG	0822-O x 4658-G	Tumaco, Nariño, Colombia	Research Center El Mira	Group_2	Similar to E. guineensis
112	1505	Hybrid OxG	0822-O x 4658-G	Tumaco, Nariño, Colombia	Research Center El Mira	Group_2	Similar to E. oleifera
113	1506	Hybrid OxG	0822-O x 4658-G	Tumaco, Nariño, Colombia	Research Center El Mira	Group_1	Intermediate OxG
114	1507	Hybrid OxG	0822-O x 4658-G	Tumaco, Nariño, Colombia	Research Center El Mira	Group_1	Intermediate OxG
115	1508	Hybrid OxG	0822-O x 4658-G	Tumaco, Nariño, Colombia	Research Center El Mira	Group_2	Intermediate OxG
116	1509	Hybrid OxG	0822-O x 4658-G	Tumaco, Nariño, Colombia	Research Center El Mira	Group_1	Intermediate OxG
117	1510	Hybrid OxG	0822-O x 4658-G	Tumaco, Nariño, Colombia	Research Center El Mira	Group_2	Intermediate OxG
118	1511	Hybrid OxG	0822-O x 4658-G	Tumaco, Nariño, Colombia	Research Center El Mira	Group_1	Intermediate OxG
119	1512	Hybrid OxG	0822-O x 4658-G	Tumaco, Nariño, Colombia	Research Center El Mira	Group_2	Intermediate OxG
120	1513	Hybrid OxG	0822-O x 4658-G	Tumaco, Nariño, Colombia	Research Center El Mira	Group_2	Intermediate OxG
121	1514	Hybrid OxG	0822-O x 4658-G	Tumaco, Nariño, Colombia	Research Center El Mira	Group_1	Intermediate OxG
122	1515	Hybrid OxG	0822-O x 4658-G	Tumaco, Nariño, Colombia	Research Center El Mira	Group_1	Similar to E. guineensis
123	2005	Hybrid OxG	0822-O x 4658-G	Tumaco, Nariño, Colombia	Research Center El Mira	Group_1	Similar to E. oleifera
124	2009	Hybrid OxG	0822-O x 4658-G	Tumaco, Nariño, Colombia	Research Center El Mira	Group_1	Intermediate OxG
125	2010	Hybrid OxG	0822-O x 4658-G	Tumaco, Nariño, Colombia	Research Center El Mira	Group_1	Intermediate OxG
126	2012	Hybrid OxG	0822-O x 4658-G	Tumaco, Nariño, Colombia	Research Center El Mira	Group_1	Intermediate OxG
127	2013	Hybrid OxG	0822-O x 4658-G	Tumaco, Nariño, Colombia	Research Center El Mira	Group_1	Intermediate OxG
128	3303	Hybrid OxG	0822-O x 4658-G	Tumaco, Nariño, Colombia	Research Center El Mira	Group_1	Intermediate OxG
129	3304	Hybrid OxG	0822-O x 4658-G	Tumaco, Nariño, Colombia	Research Center El Mira	Group_1	Intermediate OxG
130	3305	Hybrid OxG	0822-O x 4658-G	Tumaco, Nariño, Colombia	Research Center El Mira	Group_1	Intermediate OxG
131	3306	Hybrid OxG	0822-O x 4658-G	Tumaco, Nariño, Colombia	Research Center El Mira	Group_1	Intermediate OxG
132	3307	Hybrid OxG	0822-O x 4658-G	Tumaco, Nariño, Colombia	Research Center El Mira	Group_1	Intermediate OxG
133	3308	Hybrid OxG	0822-O x 4658-G	Tumaco, Nariño, Colombia	Research Center El Mira	Group_1	Intermediate OxG
134	3309	Hybrid OxG	0822-O x 4658-G	Tumaco, Nariño, Colombia	Research Center El Mira	Group_1	Intermediate OxG
135	3311	Hybrid OxG	0822-O x 4658-G	Tumaco, Nariño, Colombia	Research Center El Mira	Group_1	Intermediate OxG
136	3312	Hybrid OxG	0822-O x 4658-G	Tumaco, Nariño, Colombia	Research Center El Mira	Group_1	Intermediate OxG
137	3313	Hybrid OxG	0822-O x 4658-G	Tumaco, Nariño, Colombia	Research Center El Mira	Group_1	Intermediate OxG
138	3314	Hybrid OxG	0822-O x 4658-G	Tumaco, Nariño, Colombia	Research Center El Mira	Group_1	Intermediate OxG
139	3315	Hybrid OxG	0822-O x 4658-G	Tumaco, Nariño, Colombia	Research Center El Mira	Group_1	Similar to E. oleifera
140	402	Hybrid OxG	5419-O x 4658-G	Tumaco, Nariño, Colombia	Research Center El Mira	Group_1	Intermediate OxG
141	403	Hybrid OxG	5419-O x 4658-G	Tumaco, Nariño, Colombia	Research Center El Mira	Group_1	Intermediate OxG
142	404	Hybrid OxG	5419-O x 4658-G	Tumaco, Nariño, Colombia	Research Center El Mira	Group_1	Intermediate OxG
143	405	Hybrid OxG	5419-O x 4658-G	Tumaco, Nariño, Colombia	Research Center El Mira	Group_2	Similar to E. oleifera
144	406	Hybrid OxG	5419-O x 4658-G	Tumaco, Nariño, Colombia	Research Center El Mira	Group_1	Similar to E. oleifera
145	407	Hybrid OxG	5419-O x 4658-G	Tumaco, Nariño, Colombia	Research Center El Mira	Group_1	Intermediate OxG
146	409	Hybrid OxG	5419-O x 4658-G	Tumaco, Nariño, Colombia	Research Center El Mira	Group_1	Intermediate OxG
147	410	Hybrid OxG	5419-O x 4658-G	Tumaco, Nariño, Colombia	Research Center El Mira	Group_1	Intermediate OxG
148	411	Hybrid OxG	5419-O x 4658-G	Tumaco, Nariño, Colombia	Research Center El Mira	Group_1	Intermediate OxG
149	412	Hybrid OxG	5419-O x 4658-G	Tumaco, Nariño, Colombia	Research Center El Mira	Group_1	Intermediate OxG
150	413	Hybrid OxG	5419-O x 4658-G	Tumaco, Nariño, Colombia	Research Center El Mira	Group_1	Similar to E. oleifera
151	414	Hybrid OxG	5419-O x 4658-G	Tumaco, Nariño, Colombia	Research Center El Mira	Group_1	Similar to E. oleifera
152	415	Hybrid OxG	5419-O x 4658-G	Tumaco, Nariño, Colombia	Research Center El Mira	Group_1	Intermediate OxG
153	1602	Hybrid OxG	5419-O x 4658-G	Tumaco, Nariño, Colombia	Research Center El Mira	Group_2	Similar to E. oleifera
154	1603	Hybrid OxG	5419-O x 4658-G	Tumaco, Nariño, Colombia	Research Center El Mira	Group_1	Intermediate OxG
155	1604	Hybrid OxG	5419-O x 4658-G	Tumaco, Nariño, Colombia	Research Center El Mira	Group_2	Intermediate OxG
156	1605	Hybrid OxG	5419-O x 4658-G	Tumaco, Nariño, Colombia	Research Center El Mira	Group_2	Similar to E. oleifera
157	1606	Hybrid OxG	5419-O x 4658-G	Tumaco, Nariño, Colombia	Research Center El Mira	Group_2	Similar to E. oleifera
158	1607	Hybrid OxG	5419-O x 4658-G	Tumaco, Nariño, Colombia	Research Center El Mira	Group_2	Intermediate OxG
159	1608	Hybrid OxG	5419-O x 4658-G	Tumaco, Nariño, Colombia	Research Center El Mira	Group_1	Similar to E. oleifera
160	1609	Hybrid OxG	5419-O x 4658-G	Tumaco, Nariño, Colombia	Research Center El Mira	Group_1	Intermediate OxG
161	1610	Hybrid OxG	5419-O x 4658-G	Tumaco, Nariño, Colombia	Research Center El Mira	Group_1	Intermediate OxG
162	1611	Hybrid OxG	5419-O x 4658-G	Tumaco, Nariño, Colombia	Research Center El Mira	Group_1	Intermediate OxG
163	1612	Hybrid OxG	5419-O x 4658-G	Tumaco, Nariño, Colombia	Research Center El Mira	Group_1	Similar to E. oleifera
164	1613	Hybrid OxG	5419-O x 4658-G	Tumaco, Nariño, Colombia	Research Center El Mira	Group_1	Intermediate OxG
165	1614	Hybrid OxG	5419-O x 4658-G	Tumaco, Nariño, Colombia	Research Center El Mira	Group_1	Similar to E. oleifera
166	1615	Hybrid OxG	5419-O x 4658-G	Tumaco, Nariño, Colombia	Research Center El Mira	Group_2	Intermediate OxG
167	2202	Hybrid OxG	5419-O x 4658-G	Tumaco, Nariño, Colombia	Research Center El Mira	Group_2	Similar to E. oleifera
168	2203	Hybrid OxG	5419-O x 4658-G	Tumaco, Nariño, Colombia	Research Center El Mira	Group_2	Similar to E. oleifera
169	2204	Hybrid OxG	5419-O x 4658-G	Tumaco, Nariño, Colombia	Research Center El Mira	Group_2	Similar to E. oleifera
170	2206	Hybrid OxG	5419-O x 4658-G	Tumaco, Nariño, Colombia	Research Center El Mira	Group_2	Intermediate OxG
171	2207	Hybrid OxG	5419-O x 4658-G	Tumaco, Nariño, Colombia	Research Center El Mira	Group_1	Intermediate OxG
172	2208	Hybrid OxG	5419-O x 4658-G	Tumaco, Nariño, Colombia	Research Center El Mira	Group_2	Intermediate OxG
173	2209	Hybrid OxG	5419-O x 4658-G	Tumaco, Nariño, Colombia	Research Center El Mira	Group_2	Intermediate OxG
174	2211	Hybrid OxG	5419-O x 4658-G	Tumaco, Nariño, Colombia	Research Center El Mira	Group_2	Intermediate OxG
175	2212	Hybrid OxG	5419-O x 4658-G	Tumaco, Nariño, Colombia	Research Center El Mira	Group_1	Similar to E. oleifera
176	2213	Hybrid OxG	5419-O x 4658-G	Tumaco, Nariño, Colombia	Research Center El Mira	Group_1	Similar to E. guineensis
177	2214	Hybrid OxG	5419-O x 4658-G	Tumaco, Nariño, Colombia	Research Center El Mira	Group_1	Intermediate OxG
178	2215	Hybrid OxG	5419-O x 4658-G	Tumaco, Nariño, Colombia	Research Center El Mira	Group_1	Intermediate OxG
179	2602	Hybrid OxG	5419-O x 4658-G	Tumaco, Nariño, Colombia	Research Center El Mira	Group_2	Intermediate OxG
180	2604	Hybrid OxG	5419-O x 4658-G	Tumaco, Nariño, Colombia	Research Center El Mira	Group_1	Intermediate OxG
181	2605	Hybrid OxG	5419-O x 4658-G	Tumaco, Nariño, Colombia	Research Center El Mira	Group_2	Intermediate OxG
182	2606	Hybrid OxG	5419-O x 4658-G	Tumaco, Nariño, Colombia	Research Center El Mira	Group_2	Intermediate OxG
183	2608	Hybrid OxG	5419-O x 4658-G	Tumaco, Nariño, Colombia	Research Center El Mira	Group_2	Intermediate OxG
184	2609	Hybrid OxG	5419-O x 4658-G	Tumaco, Nariño, Colombia	Research Center El Mira	Group_2	Intermediate OxG
185	2610	Hybrid OxG	5419-O x 4658-G	Tumaco, Nariño, Colombia	Research Center El Mira	Group_1	Intermediate OxG
186	2611	Hybrid OxG	5419-O x 4658-G	Tumaco, Nariño, Colombia	Research Center El Mira	Group_2	Intermediate OxG
187	2614	Hybrid OxG	5419-O x 4658-G	Tumaco, Nariño, Colombia	Research Center El Mira	Group_1	Similar to E. guineensis
188	202	Hybrid OxG	0816-O x 4658-G	Tumaco, Nariño, Colombia	Research Center El Mira	Group_2	Intermediate OxG
189	203	Hybrid OxG	0816-O x 4658-G	Tumaco, Nariño, Colombia	Research Center El Mira	Group_1	Similar to E. guineensis
190	204	Hybrid OxG	0816-O x 4658-G	Tumaco, Nariño, Colombia	Research Center El Mira	Group_1	Similar to E. guineensis
191	205	Hybrid OxG	0816-O x 4658-G	Tumaco, Nariño, Colombia	Research Center El Mira	Group_1	Intermediate OxG
192	207	Hybrid OxG	0816-O x 4658-G	Tumaco, Nariño, Colombia	Research Center El Mira	Group_1	Intermediate OxG
193	209	Hybrid OxG	0816-O x 4658-G	Tumaco, Nariño, Colombia	Research Center El Mira	Group_1	Similar to E. oleifera
194	210	Hybrid OxG	0816-O x 4658-G	Tumaco, Nariño, Colombia	Research Center El Mira	Group_1	Similar to E. guineensis
195	213	Hybrid OxG	0816-O x 4658-G	Tumaco, Nariño, Colombia	Research Center El Mira	Group_1	Intermediate OxG
196	214	Hybrid OxG	0816-O x 4658-G	Tumaco, Nariño, Colombia	Research Center El Mira	Group_1	Intermediate OxG
197	215	Hybrid OxG	0816-O x 4658-G	Tumaco, Nariño, Colombia	Research Center El Mira	Group_1	Similar to E. oleifera
198	1402	Hybrid OxG	0816-O x 4658-G	Tumaco, Nariño, Colombia	Research Center El Mira	Group_2	Intermediate OxG
199	1403	Hybrid OxG	0816-O x 4658-G	Tumaco, Nariño, Colombia	Research Center El Mira	Group_2	Similar to E. oleifera
200	1404	Hybrid OxG	0816-O x 4658-G	Tumaco, Nariño, Colombia	Research Center El Mira	Group_1	Intermediate OxG
201	1405	Hybrid OxG	0816-O x 4658-G	Tumaco, Nariño, Colombia	Research Center El Mira	Group_1	Intermediate OxG
202	1406	Hybrid OxG	0816-O x 4658-G	Tumaco, Nariño, Colombia	Research Center El Mira	Group_1	Intermediate OxG
203	1407	Hybrid OxG	0816-O x 4658-G	Tumaco, Nariño, Colombia	Research Center El Mira	Group_2	Intermediate OxG
204	1408	Hybrid OxG	0816-O x 4658-G	Tumaco, Nariño, Colombia	Research Center El Mira	Group_1	Intermediate OxG
205	1409	Hybrid OxG	0816-O x 4658-G	Tumaco, Nariño, Colombia	Research Center El Mira	Group_2	Intermediate OxG
206	1410	Hybrid OxG	0816-O x 4658-G	Tumaco, Nariño, Colombia	Research Center El Mira	Group_1	Intermediate OxG
207	1411	Hybrid OxG	0816-O x 4658-G	Tumaco, Nariño, Colombia	Research Center El Mira	Group_1	Similar to E. guineensis
208	1412	Hybrid OxG	0816-O x 4658-G	Tumaco, Nariño, Colombia	Research Center El Mira	Group_2	Intermediate OxG
209	1413	Hybrid OxG	0816-O x 4658-G	Tumaco, Nariño, Colombia	Research Center El Mira	Group_1	Intermediate OxG
210	1414	Hybrid OxG	0816-O x 4658-G	Tumaco, Nariño, Colombia	Research Center El Mira	Group_2	Similar to E. oleifera
211	1415	Hybrid OxG	0816-O x 4658-G	Tumaco, Nariño, Colombia	Research Center El Mira	Group_1	Intermediate OxG
212	2402	Hybrid OxG	0816-O x 4658-G	Tumaco, Nariño, Colombia	Research Center El Mira	Group_2	Intermediate OxG
213	2403	Hybrid OxG	0816-O x 4658-G	Tumaco, Nariño, Colombia	Research Center El Mira	Group_1	Similar to E. guineensis
214	2404	Hybrid OxG	0816-O x 4658-G	Tumaco, Nariño, Colombia	Research Center El Mira	Group_1	Similar to E. guineensis
215	2406	Hybrid OxG	0816-O x 4658-G	Tumaco, Nariño, Colombia	Research Center El Mira	Group_1	Intermediate OxG
216	2407	Hybrid OxG	0816-O x 4658-G	Tumaco, Nariño, Colombia	Research Center El Mira	Group_2	Intermediate OxG
217	2412	Hybrid OxG	0816-O x 4658-G	Tumaco, Nariño, Colombia	Research Center El Mira	Group_2	Intermediate OxG
218	2414	Hybrid OxG	0816-O x 4658-G	Tumaco, Nariño, Colombia	Research Center El Mira	Group_2	Similar to E. oleifera
219	2415	Hybrid OxG	0816-O x 4658-G	Tumaco, Nariño, Colombia	Research Center El Mira	Group_1	Similar to E. guineensis
220	3002	Hybrid OxG	0816-O x 4658-G	Tumaco, Nariño, Colombia	Research Center El Mira	Group_2	Similar to E. guineensis
221	3004	Hybrid OxG	0816-O x 4658-G	Tumaco, Nariño, Colombia	Research Center El Mira	Group_1	Intermediate OxG
222	3005	Hybrid OxG	0816-O x 4658-G	Tumaco, Nariño, Colombia	Research Center El Mira	Group_1	Intermediate OxG
223	3006	Hybrid OxG	0816-O x 4658-G	Tumaco, Nariño, Colombia	Research Center El Mira	Group_1	Intermediate OxG
224	3007	Hybrid OxG	0816-O x 4658-G	Tumaco, Nariño, Colombia	Research Center El Mira	Group_1	Intermediate OxG
225	3008	Hybrid OxG	0816-O x 4658-G	Tumaco, Nariño, Colombia	Research Center El Mira	Group_1	Intermediate OxG
226	3009	Hybrid OxG	0816-O x 4658-G	Tumaco, Nariño, Colombia	Research Center El Mira	Group_1	Intermediate OxG
227	3010	Hybrid OxG	0816-O x 4658-G	Tumaco, Nariño, Colombia	Research Center El Mira	Group_1	Intermediate OxG
228	3011	Hybrid OxG	0816-O x 4658-G	Tumaco, Nariño, Colombia	Research Center El Mira	Group_1	Intermediate OxG
229	3013	Hybrid OxG	0816-O x 4658-G	Tumaco, Nariño, Colombia	Research Center El Mira	Group_1	Intermediate OxG
230	3016	Hybrid OxG	0816-O x 4658-G	Tumaco, Nariño, Colombia	Research Center El Mira	Group_2	Similar to E. guineensis
231	802	Hybrid OxG	3112-O x 4658-G	Tumaco, Nariño, Colombia	Research Center El Mira	Group_2	Similar to E. oleifera
232	803	Hybrid OxG	3112-O x 4658-G	Tumaco, Nariño, Colombia	Research Center El Mira	Group_1	Intermediate OxG
233	804	Hybrid OxG	3112-O x 4658-G	Tumaco, Nariño, Colombia	Research Center El Mira	Group_1	Similar to E. oleifera
234	805	Hybrid OxG	3112-O x 4658-G	Tumaco, Nariño, Colombia	Research Center El Mira	Group_2	Similar to E. guineensis
235	806	Hybrid OxG	3112-O x 4658-G	Tumaco, Nariño, Colombia	Research Center El Mira	Group_1	Intermediate OxG
236	807	Hybrid OxG	3112-O x 4658-G	Tumaco, Nariño, Colombia	Research Center El Mira	Group_2	Intermediate OxG
237	808	Hybrid OxG	3112-O x 4658-G	Tumaco, Nariño, Colombia	Research Center El Mira	Group_1	Intermediate OxG
238	809	Hybrid OxG	3112-O x 4658-G	Tumaco, Nariño, Colombia	Research Center El Mira	Group_1	Intermediate OxG
239	810	Hybrid OxG	3112-O x 4658-G	Tumaco, Nariño, Colombia	Research Center El Mira	Group_1	Similar to E. oleifera
240	811	Hybrid OxG	3112-O x 4658-G	Tumaco, Nariño, Colombia	Research Center El Mira	Group_2	Intermediate OxG
241	812	Hybrid OxG	3112-O x 4658-G	Tumaco, Nariño, Colombia	Research Center El Mira	Group_1	Intermediate OxG
242	813	Hybrid OxG	3112-O x 4658-G	Tumaco, Nariño, Colombia	Research Center El Mira	Group_1	Similar to E. guineensis
243	814	Hybrid OxG	3112-O x 4658-G	Tumaco, Nariño, Colombia	Research Center El Mira	Group_1	Intermediate OxG
244	815	Hybrid OxG	3112-O x 4658-G	Tumaco, Nariño, Colombia	Research Center El Mira	Group_2	Similar to E. guineensis
245	1202	Hybrid OxG	3112-O x 4658-G	Tumaco, Nariño, Colombia	Research Center El Mira	Group_2	Similar to E. guineensis
246	1203	Hybrid OxG	3112-O x 4658-G	Tumaco, Nariño, Colombia	Research Center El Mira	Group_1	Intermediate OxG
247	1204	Hybrid OxG	3112-O x 4658-G	Tumaco, Nariño, Colombia	Research Center El Mira	Group_1	Similar to E. guineensis
248	1205	Hybrid OxG	3112-O x 4658-G	Tumaco, Nariño, Colombia	Research Center El Mira	Group_1	Similar to E. guineensis
249	1207	Hybrid OxG	3112-O x 4658-G	Tumaco, Nariño, Colombia	Research Center El Mira	Group_1	Similar to E. guineensis
250	1208	Hybrid OxG	3112-O x 4658-G	Tumaco, Nariño, Colombia	Research Center El Mira	Group_1	Similar to E. guineensis
251	1209	Hybrid OxG	3112-O x 4658-G	Tumaco, Nariño, Colombia	Research Center El Mira	Group_1	Intermediate OxG
252	1210	Hybrid OxG	3112-O x 4658-G	Tumaco, Nariño, Colombia	Research Center El Mira	Group_1	Similar to E. guineensis
253	1211	Hybrid OxG	3112-O x 4658-G	Tumaco, Nariño, Colombia	Research Center El Mira	Group_1	Similar to E. guineensis
254	1212	Hybrid OxG	3112-O x 4658-G	Tumaco, Nariño, Colombia	Research Center El Mira	Group_2	Similar to E. guineensis
255	1213	Hybrid OxG	3112-O x 4658-G	Tumaco, Nariño, Colombia	Research Center El Mira	Group_2	Similar to E. guineensis
256	1214	Hybrid OxG	3112-O x 4658-G	Tumaco, Nariño, Colombia	Research Center El Mira	Group_1	Similar to E. guineensis
257	1802	Hybrid OxG	3112-O x 4658-G	Tumaco, Nariño, Colombia	Research Center El Mira	Group_1	Intermediate OxG
258	1803	Hybrid OxG	3112-O x 4658-G	Tumaco, Nariño, Colombia	Research Center El Mira	Group_1	Intermediate OxG
259	1804	Hybrid OxG	3112-O x 4658-G	Tumaco, Nariño, Colombia	Research Center El Mira	Group_2	Intermediate OxG
260	1805	Hybrid OxG	3112-O x 4658-G	Tumaco, Nariño, Colombia	Research Center El Mira	Group_2	Similar to E. guineensis
261	1806	Hybrid OxG	3112-O x 4658-G	Tumaco, Nariño, Colombia	Research Center El Mira	Group_2	Intermediate OxG
262	1808	Hybrid OxG	3112-O x 4658-G	Tumaco, Nariño, Colombia	Research Center El Mira	Group_1	Intermediate OxG
263	1809	Hybrid OxG	3112-O x 4658-G	Tumaco, Nariño, Colombia	Research Center El Mira	Group_1	Intermediate OxG
264	1811	Hybrid OxG	3112-O x 4658-G	Tumaco, Nariño, Colombia	Research Center El Mira	Group_1	Intermediate OxG
265	1813	Hybrid OxG	3112-O x 4658-G	Tumaco, Nariño, Colombia	Research Center El Mira	Group_1	Intermediate OxG
266	1814	Hybrid OxG	3112-O x 4658-G	Tumaco, Nariño, Colombia	Research Center El Mira	Group_2	Intermediate OxG
267	1815	Hybrid OxG	3112-O x 4658-G	Tumaco, Nariño, Colombia	Research Center El Mira	Group_1	Intermediate OxG
268	3202	Hybrid OxG	3112-O x 4658-G	Tumaco, Nariño, Colombia	Research Center El Mira	Group_1	Intermediate OxG
269	3203	Hybrid OxG	3112-O x 4658-G	Tumaco, Nariño, Colombia	Research Center El Mira	Group_2	Similar to E. oleifera
270	3206	Hybrid OxG	3112-O x 4658-G	Tumaco, Nariño, Colombia	Research Center El Mira	Group_1	Intermediate OxG
271	3207	Hybrid OxG	3112-O x 4658-G	Tumaco, Nariño, Colombia	Research Center El Mira	Group_1	Intermediate OxG
272	3208	Hybrid OxG	3112-O x 4658-G	Tumaco, Nariño, Colombia	Research Center El Mira	Group_1	Intermediate OxG
273	3209	Hybrid OxG	3112-O x 4658-G	Tumaco, Nariño, Colombia	Research Center El Mira	Group_1	Intermediate OxG
274	3210	Hybrid OxG	3112-O x 4658-G	Tumaco, Nariño, Colombia	Research Center El Mira	Group_1	Similar to E. oleifera
275	3211	Hybrid OxG	3112-O x 4658-G	Tumaco, Nariño, Colombia	Research Center El Mira	Group_1	Similar to E. oleifera
276	3212	Hybrid OxG	3112-O x 4658-G	Tumaco, Nariño, Colombia	Research Center El Mira	Group_1	Similar to E. oleifera
277	3213	Hybrid OxG	3112-O x 4658-G	Tumaco, Nariño, Colombia	Research Center El Mira	Group_1	Intermediate OxG
278	3215	Hybrid OxG	3112-O x 4658-G	Tumaco, Nariño, Colombia	Research Center El Mira	Group_2	Intermediate OxG
279	502	Hybrid OxG	4918-O x 4658-G	Tumaco, Nariño, Colombia	Research Center El Mira	Group_1	Similar to E. guineensis
280	503	Hybrid OxG	4918-O x 4658-G	Tumaco, Nariño, Colombia	Research Center El Mira	Group_1	Similar to E. guineensis
281	504	Hybrid OxG	4918-O x 4658-G	Tumaco, Nariño, Colombia	Research Center El Mira	Group_1	Intermediate OxG
282	505	Hybrid OxG	4918-O x 4658-G	Tumaco, Nariño, Colombia	Research Center El Mira	Group_2	Similar to E. guineensis
283	506	Hybrid OxG	4918-O x 4658-G	Tumaco, Nariño, Colombia	Research Center El Mira	Group_1	Similar to E. guineensis
284	507	Hybrid OxG	4918-O x 4658-G	Tumaco, Nariño, Colombia	Research Center El Mira	Group_2	Similar to E. guineensis
285	508	Hybrid OxG	4918-O x 4658-G	Tumaco, Nariño, Colombia	Research Center El Mira	Group_2	Similar to E. guineensis
286	509	Hybrid OxG	4918-O x 4658-G	Tumaco, Nariño, Colombia	Research Center El Mira	Group_1	Similar to E. oleifera
287	510	Hybrid OxG	4918-O x 4658-G	Tumaco, Nariño, Colombia	Research Center El Mira	Group_1	Intermediate OxG
288	511	Hybrid OxG	4918-O x 4658-G	Tumaco, Nariño, Colombia	Research Center El Mira	Group_1	Similar to E. guineensis
289	512	Hybrid OxG	4918-O x 4658-G	Tumaco, Nariño, Colombia	Research Center El Mira	Group_1	Similar to E. guineensis
290	513	Hybrid OxG	4918-O x 4658-G	Tumaco, Nariño, Colombia	Research Center El Mira	Group_2	Intermediate OxG
291	514	Hybrid OxG	4918-O x 4658-G	Tumaco, Nariño, Colombia	Research Center El Mira	Group_2	Similar to E. guineensis
292	515	Hybrid OxG	4918-O x 4658-G	Tumaco, Nariño, Colombia	Research Center El Mira	Group_2	Intermediate OxG
293	1102	Hybrid OxG	4918-O x 4658-G	Tumaco, Nariño, Colombia	Research Center El Mira	Group_2	Intermediate OxG
294	1103	Hybrid OxG	4918-O x 4658-G	Tumaco, Nariño, Colombia	Research Center El Mira	Group_2	Similar to E. oleifera
295	1105	Hybrid OxG	4918-O x 4658-G	Tumaco, Nariño, Colombia	Research Center El Mira	Group_2	Intermediate OxG
296	1106	Hybrid OxG	4918-O x 4658-G	Tumaco, Nariño, Colombia	Research Center El Mira	Group_1	Intermediate OxG
297	1107	Hybrid OxG	4918-O x 4658-G	Tumaco, Nariño, Colombia	Research Center El Mira	Group_1	Intermediate OxG
298	1108	Hybrid OxG	4918-O x 4658-G	Tumaco, Nariño, Colombia	Research Center El Mira	Group_2	Intermediate OxG
299	1109	Hybrid OxG	4918-O x 4658-G	Tumaco, Nariño, Colombia	Research Center El Mira	Group_1	Intermediate OxG
300	1110	Hybrid OxG	4918-O x 4658-G	Tumaco, Nariño, Colombia	Research Center El Mira	Group_1	Similar to E. guineensis
301	1111	Hybrid OxG	4918-O x 4658-G	Tumaco, Nariño, Colombia	Research Center El Mira	Group_2	Intermediate OxG
302	1112	Hybrid OxG	4918-O x 4658-G	Tumaco, Nariño, Colombia	Research Center El Mira	Group_2	Similar to E. oleifera
303	1113	Hybrid OxG	4918-O x 4658-G	Tumaco, Nariño, Colombia	Research Center El Mira	Group_2	Intermediate OxG
304	1114	Hybrid OxG	4918-O x 4658-G	Tumaco, Nariño, Colombia	Research Center El Mira	Group_1	Intermediate OxG
305	1115	Hybrid OxG	4918-O x 4658-G	Tumaco, Nariño, Colombia	Research Center El Mira	Group_1	Similar to E. guineensis
306	1116	Hybrid OxG	4918-O x 4658-G	Tumaco, Nariño, Colombia	Research Center El Mira	Group_2	Similar to E. oleifera
307	2302	Hybrid OxG	4918-O x 4658-G	Tumaco, Nariño, Colombia	Research Center El Mira	Group_2	Similar to E. oleifera
308	2304	Hybrid OxG	4918-O x 4658-G	Tumaco, Nariño, Colombia	Research Center El Mira	Group_1	Intermediate OxG
309	2306	Hybrid OxG	4918-O x 4658-G	Tumaco, Nariño, Colombia	Research Center El Mira	Group_2	Intermediate OxG
310	2307	Hybrid OxG	4918-O x 4658-G	Tumaco, Nariño, Colombia	Research Center El Mira	Group_2	Intermediate OxG
311	2308	Hybrid OxG	4918-O x 4658-G	Tumaco, Nariño, Colombia	Research Center El Mira	Group_1	Intermediate OxG
312	2310	Hybrid OxG	4918-O x 4658-G	Tumaco, Nariño, Colombia	Research Center El Mira	Group_2	Similar to E. oleifera
313	2311	Hybrid OxG	4918-O x 4658-G	Tumaco, Nariño, Colombia	Research Center El Mira	Group_1	Intermediate OxG
314	2312	Hybrid OxG	4918-O x 4658-G	Tumaco, Nariño, Colombia	Research Center El Mira	Group_1	Intermediate OxG
315	2313	Hybrid OxG	4918-O x 4658-G	Tumaco, Nariño, Colombia	Research Center El Mira	Group_1	Intermediate OxG
316	2314	Hybrid OxG	4918-O x 4658-G	Tumaco, Nariño, Colombia	Research Center El Mira	Group_2	Intermediate OxG
317	2315	Hybrid OxG	4918-O x 4658-G	Tumaco, Nariño, Colombia	Research Center El Mira	Group_1	Intermediate OxG
318	2802	Hybrid OxG	4918-O x 4658-G	Tumaco, Nariño, Colombia	Research Center El Mira	Group_2	Similar to E. oleifera
319	2803	Hybrid OxG	4918-O x 4658-G	Tumaco, Nariño, Colombia	Research Center El Mira	Group_2	Intermediate OxG
320	2804	Hybrid OxG	4918-O x 4658-G	Tumaco, Nariño, Colombia	Research Center El Mira	Group_2	Intermediate OxG
321	2805	Hybrid OxG	4918-O x 4658-G	Tumaco, Nariño, Colombia	Research Center El Mira	Group_2	Similar to E. oleifera
322	2807	Hybrid OxG	4918-O x 4658-G	Tumaco, Nariño, Colombia	Research Center El Mira	Group_1	Intermediate OxG
323	2808	Hybrid OxG	4918-O x 4658-G	Tumaco, Nariño, Colombia	Research Center El Mira	Group_2	Similar to E. oleifera
324	2809	Hybrid OxG	4918-O x 4658-G	Tumaco, Nariño, Colombia	Research Center El Mira	Group_1	Similar to E. oleifera
325	2810	Hybrid OxG	4918-O x 4658-G	Tumaco, Nariño, Colombia	Research Center El Mira	Group_1	Intermediate OxG
326	2811	Hybrid OxG	4918-O x 4658-G	Tumaco, Nariño, Colombia	Research Center El Mira	Group_1	Intermediate OxG
327	2812	Hybrid OxG	4918-O x 4658-G	Tumaco, Nariño, Colombia	Research Center El Mira	Group_1	Intermediate OxG
328	2813	Hybrid OxG	4918-O x 4658-G	Tumaco, Nariño, Colombia	Research Center El Mira	Group_2	Similar to E. oleifera
329	2814	Hybrid OxG	4918-O x 4658-G	Tumaco, Nariño, Colombia	Research Center El Mira	Group_1	Similar to E. oleifera
330	602	Hybrid OxG	0829-O x 4658-G	Tumaco, Nariño, Colombia	Research Center El Mira	Group_1	Intermediate OxG
331	603	Hybrid OxG	0829-O x 4658-G	Tumaco, Nariño, Colombia	Research Center El Mira	Group_2	Intermediate OxG
332	604	Hybrid OxG	0829-O x 4658-G	Tumaco, Nariño, Colombia	Research Center El Mira	Group_2	Similar to E. guineensis
333	605	Hybrid OxG	0829-O x 4658-G	Tumaco, Nariño, Colombia	Research Center El Mira	Group_1	Similar to E. oleifera
334	606	Hybrid OxG	0829-O x 4658-G	Tumaco, Nariño, Colombia	Research Center El Mira	Group_1	Similar to E. oleifera
335	607	Hybrid OxG	0829-O x 4658-G	Tumaco, Nariño, Colombia	Research Center El Mira	Group_2	Similar to E. oleifera
336	609	Hybrid OxG	0829-O x 4658-G	Tumaco, Nariño, Colombia	Research Center El Mira	Group_1	Intermediate OxG
337	610	Hybrid OxG	0829-O x 4658-G	Tumaco, Nariño, Colombia	Research Center El Mira	Group_2	Intermediate OxG
338	611	Hybrid OxG	0829-O x 4658-G	Tumaco, Nariño, Colombia	Research Center El Mira	Group_1	Similar to E. oleifera
339	612	Hybrid OxG	0829-O x 4658-G	Tumaco, Nariño, Colombia	Research Center El Mira	Group_2	Similar to E. oleifera
340	613	Hybrid OxG	0829-O x 4658-G	Tumaco, Nariño, Colombia	Research Center El Mira	Group_2	Similar to E. oleifera
341	614	Hybrid OxG	0829-O x 4658-G	Tumaco, Nariño, Colombia	Research Center El Mira	Group_2	Similar to E. oleifera
342	1703	Hybrid OxG	0829-O x 4658-G	Tumaco, Nariño, Colombia	Research Center El Mira	Group_2	Intermediate OxG
343	1704	Hybrid OxG	0829-O x 4658-G	Tumaco, Nariño, Colombia	Research Center El Mira	Group_1	Similar to E. oleifera
344	1705	Hybrid OxG	0829-O x 4658-G	Tumaco, Nariño, Colombia	Research Center El Mira	Group_1	Similar to E. guineensis
345	1706	Hybrid OxG	0829-O x 4658-G	Tumaco, Nariño, Colombia	Research Center El Mira	Group_2	Similar to E. oleifera
346	1707	Hybrid OxG	0829-O x 4658-G	Tumaco, Nariño, Colombia	Research Center El Mira	Group_1	Intermediate OxG
347	1708	Hybrid OxG	0829-O x 4658-G	Tumaco, Nariño, Colombia	Research Center El Mira	Group_2	Similar to E. oleifera
348	1709	Hybrid OxG	0829-O x 4658-G	Tumaco, Nariño, Colombia	Research Center El Mira	Group_2	Intermediate OxG
349	1710	Hybrid OxG	0829-O x 4658-G	Tumaco, Nariño, Colombia	Research Center El Mira	Group_2	Intermediate OxG
350	1711	Hybrid OxG	0829-O x 4658-G	Tumaco, Nariño, Colombia	Research Center El Mira	Group_1	Intermediate OxG
351	1712	Hybrid OxG	0829-O x 4658-G	Tumaco, Nariño, Colombia	Research Center El Mira	Group_2	Intermediate OxG
352	1713	Hybrid OxG	0829-O x 4658-G	Tumaco, Nariño, Colombia	Research Center El Mira	Group_1	Intermediate OxG
353	1714	Hybrid OxG	0829-O x 4658-G	Tumaco, Nariño, Colombia	Research Center El Mira	Group_1	Intermediate OxG
354	1715	Hybrid OxG	0829-O x 4658-G	Tumaco, Nariño, Colombia	Research Center El Mira	Group_1	Similar to E. oleifera
355	1716	Hybrid OxG	0829-O x 4658-G	Tumaco, Nariño, Colombia	Research Center El Mira	Group_1	Similar to E. oleifera
356	2102	Hybrid OxG	0829-O x 4658-G	Tumaco, Nariño, Colombia	Research Center El Mira	Group_2	Similar to E. oleifera
357	2103	Hybrid OxG	0829-O x 4658-G	Tumaco, Nariño, Colombia	Research Center El Mira	Group_1	Intermediate OxG
358	2104	Hybrid OxG	0829-O x 4658-G	Tumaco, Nariño, Colombia	Research Center El Mira	Group_2	Intermediate OxG
359	2105	Hybrid OxG	0829-O x 4658-G	Tumaco, Nariño, Colombia	Research Center El Mira	Group_1	Similar to E. guineensis
360	2106	Hybrid OxG	0829-O x 4658-G	Tumaco, Nariño, Colombia	Research Center El Mira	Group_2	Similar to E. oleifera
361	2107	Hybrid OxG	0829-O x 4658-G	Tumaco, Nariño, Colombia	Research Center El Mira	Group_2	Similar to E. oleifera
362	2108	Hybrid OxG	0829-O x 4658-G	Tumaco, Nariño, Colombia	Research Center El Mira	Group_1	Intermediate OxG
363	2109	Hybrid OxG	0829-O x 4658-G	Tumaco, Nariño, Colombia	Research Center El Mira	Group_2	Intermediate OxG
364	2110	Hybrid OxG	0829-O x 4658-G	Tumaco, Nariño, Colombia	Research Center El Mira	Group_1	Intermediate OxG
365	2111	Hybrid OxG	0829-O x 4658-G	Tumaco, Nariño, Colombia	Research Center El Mira	Group_1	Similar to E. guineensis
366	2112	Hybrid OxG	0829-O x 4658-G	Tumaco, Nariño, Colombia	Research Center El Mira	Group_2	Similar to E. oleifera
367	2113	Hybrid OxG	0829-O x 4658-G	Tumaco, Nariño, Colombia	Research Center El Mira	Group_1	Similar to E. oleifera
368	2114	Hybrid OxG	0829-O x 4658-G	Tumaco, Nariño, Colombia	Research Center El Mira	Group_1	Intermediate OxG
369	2115	Hybrid OxG	0829-O x 4658-G	Tumaco, Nariño, Colombia	Research Center El Mira	Group_2	Intermediate OxG
370	2116	Hybrid OxG	0829-O x 4658-G	Tumaco, Nariño, Colombia	Research Center El Mira	Group_1	Intermediate OxG
371	2708	Hybrid OxG	0829-O x 4658-G	Tumaco, Nariño, Colombia	Research Center El Mira	Group_1	Intermediate OxG
372	2709	Hybrid OxG	0829-O x 4658-G	Tumaco, Nariño, Colombia	Research Center El Mira	Group_2	Intermediate OxG
373	2710	Hybrid OxG	0829-O x 4658-G	Tumaco, Nariño, Colombia	Research Center El Mira	Group_1	Intermediate OxG
374	2711	Hybrid OxG	0829-O x 4658-G	Tumaco, Nariño, Colombia	Research Center El Mira	Group_1	Similar to E. oleifera
375	2712	Hybrid OxG	0829-O x 4658-G	Tumaco, Nariño, Colombia	Research Center El Mira	Group_1	Similar to E. oleifera
376	2713	Hybrid OxG	0829-O x 4658-G	Tumaco, Nariño, Colombia	Research Center El Mira	Group_2	Intermediate OxG
377	2714	Hybrid OxG	0829-O x 4658-G	Tumaco, Nariño, Colombia	Research Center El Mira	Group_2	Similar to E. oleifera
378	2715	Hybrid OxG	0829-O x 4658-G	Tumaco, Nariño, Colombia	Research Center El Mira	Group_1	Similar to E. oleifera
379	H4_1204	Elaeis oleifera	C36N x OP	Cereté, Córdoba, Colombia	Research Center El Mira	NA	Elaeis oleifera
380	H4_1404	Elaeis oleifera	C40N x C40N	Cereté, Córdoba, Colombia	Research Center El Mira	NA	Elaeis oleifera
381	H4_1408	Elaeis oleifera	C39N x C39N	Cereté, Córdoba, Colombia	Research Center El Mira	NA	Elaeis oleifera
382	H4_1409	Elaeis oleifera	C39N x C39N	Cereté, Córdoba, Colombia	Research Center El Mira	NA	Elaeis oleifera
383	H4_1411	Elaeis oleifera	C39N x C39N	Cereté, Córdoba, Colombia	Research Center El Mira	NA	Elaeis oleifera
384	H4_1417	Elaeis oleifera	C403N x C403N	Cereté, Córdoba, Colombia	Research Center El Mira	NA	Elaeis oleifera
385	H4_1422	Elaeis oleifera	C32N x C32N	Cereté, Córdoba, Colombia	Research Center El Mira	NA	Elaeis oleifera
386	H4_1424	Elaeis oleifera	C57N x C57N	Cereté, Córdoba, Colombia	Research Center El Mira	NA	Elaeis oleifera
387	H4_1504	Elaeis oleifera	C40N x C40N	Cereté, Córdoba, Colombia	Research Center El Mira	NA	Elaeis oleifera
388	H4_1507	Elaeis oleifera	C39N x C39N	Cereté, Córdoba, Colombia	Research Center El Mira	NA	Elaeis oleifera
389	H4_1514	Elaeis oleifera	C403N x C403N	Cereté, Córdoba, Colombia	Research Center El Mira	NA	Elaeis oleifera
390	H4_1515	Elaeis oleifera	C403N x C403N	Cereté, Córdoba, Colombia	Research Center El Mira	NA	Elaeis oleifera
391	H4_1516	Elaeis oleifera	C403N x C403N	Cereté, Córdoba, Colombia	Research Center El Mira	NA	Elaeis oleifera
392	H4_1518	Elaeis oleifera	C32N x C32N	Cereté, Córdoba, Colombia	Research Center El Mira	NA	Elaeis oleifera
393	H4_1519	Elaeis oleifera	C32N x C32N	Cereté, Córdoba, Colombia	Research Center El Mira	NA	Elaeis oleifera
394	H4_1606	Elaeis oleifera	C39N x C39N	Cereté, Córdoba, Colombia	Research Center El Mira	NA	Elaeis oleifera
395	H4_1611	Elaeis oleifera	C403N x C403N	Cereté, Córdoba, Colombia	Research Center El Mira	NA	Elaeis oleifera
396	H4_2225	Elaeis oleifera	C32N x C32N	Cereté, Córdoba, Colombia	Research Center El Mira	NA	Elaeis oleifera
397	H4_2302	Elaeis oleifera	C38N x C38N	Cereté, Córdoba, Colombia	Research Center El Mira	NA	Elaeis oleifera
398	H4_2313	Elaeis oleifera	C01N x C01N	Cereté, Córdoba, Colombia	Research Center El Mira	NA	Elaeis oleifera
399	H4_2321	Elaeis oleifera	C45N x C45N	Cereté, Córdoba, Colombia	Research Center El Mira	NA	Elaeis oleifera
400	H4_2323	Elaeis oleifera	C25N x C25N	Cereté, Córdoba, Colombia	Research Center El Mira	NA	Elaeis oleifera
401	H4_2329	Elaeis oleifera	C01N x C01N	Cereté, Córdoba, Colombia	Research Center El Mira	NA	Elaeis oleifera
402	H4_2522	Elaeis oleifera	C28N x OP	Cereté, Córdoba, Colombia	Research Center El Mira	NA	Elaeis oleifera
403	H4_2615	Elaeis oleifera	C12N x OP	Cereté, Córdoba, Colombia	Research Center El Mira	NA	Elaeis oleifera
404	H4_2618	Elaeis oleifera	C28N x OP	Cereté, Córdoba, Colombia	Research Center El Mira	NA	Elaeis oleifera
405	H4_2622	Elaeis oleifera	C13N x OP	Cereté, Córdoba, Colombia	Research Center El Mira	NA	Elaeis oleifera
406	H4_2625	Elaeis oleifera	C17N x OP	Cereté, Córdoba, Colombia	Research Center El Mira	NA	Elaeis oleifera
407	H4_2709	Elaeis oleifera	C40N x OP	Cereté, Córdoba, Colombia	Research Center El Mira	NA	Elaeis oleifera
408	H4_2718	Elaeis oleifera	C28N x OP	Cereté, Córdoba, Colombia	Research Center El Mira	NA	Elaeis oleifera
409	H4_2720	Elaeis oleifera	C28N x OP	Cereté, Córdoba, Colombia	Research Center El Mira	NA	Elaeis oleifera
410	H4_2721	Elaeis oleifera	C28N x OP	Cereté, Córdoba, Colombia	Research Center El Mira	NA	Elaeis oleifera
411	H4_2733	Elaeis oleifera	C15N x OP	Cereté, Córdoba, Colombia	Research Center El Mira	NA	Elaeis oleifera
412	H4_2820	Elaeis oleifera	C28N x OP	Cereté, Córdoba, Colombia	Research Center El Mira	NA	Elaeis oleifera
413	H4_2915	Elaeis oleifera	C03N x C07N	Cereté, Córdoba, Colombia	Research Center El Mira	NA	Elaeis oleifera
414	H4_3015	Elaeis oleifera	C03N x C07N	Cereté, Córdoba, Colombia	Research Center El Mira	NA	Elaeis oleifera
415	H4_3107	Elaeis oleifera	C17N x C05N	Cereté, Córdoba, Colombia	Research Center El Mira	NA	Elaeis oleifera
416	H4_3214	Elaeis oleifera	C407N x C468N	Cereté, Córdoba, Colombia	Research Center El Mira	NA	Elaeis oleifera
417	H4_3316	Elaeis oleifera	C17N x C09N	Cereté, Córdoba, Colombia	Research Center El Mira	NA	Elaeis oleifera
418	H4_3414	Elaeis oleifera	C17N x C09N	Cereté, Córdoba, Colombia	Research Center El Mira	NA	Elaeis oleifera
419	H4_3430	Elaeis oleifera	C47N x C11N	Cereté, Córdoba, Colombia	Research Center El Mira	NA	Elaeis oleifera
420	H4_3514	Elaeis oleifera	C17N x C09N	Cereté, Córdoba, Colombia	Research Center El Mira	NA	Elaeis oleifera
421	H4_3533	Elaeis oleifera	C47N x C11N	Cereté, Córdoba, Colombia	Research Center El Mira	NA	Elaeis oleifera
422	H4_4211	Elaeis oleifera	C41N x C412N	Cereté, Córdoba, Colombia	Research Center El Mira	NA	Elaeis oleifera
423	H4_4213	Elaeis oleifera	C41N x C412N	Cereté, Córdoba, Colombia	Research Center El Mira	NA	Elaeis oleifera
424	H4_4221	Elaeis oleifera	C32N x C412N	Cereté, Córdoba, Colombia	Research Center El Mira	NA	Elaeis oleifera
425	H4_4227	Elaeis oleifera	C24N x C19N	Cereté, Córdoba, Colombia	Research Center El Mira	NA	Elaeis oleifera
426	H4_4305	Elaeis oleifera	C03N x C12N	Cereté, Córdoba, Colombia	Research Center El Mira	NA	Elaeis oleifera
427	H4_4333	Elaeis oleifera	C31N x C11N	Cereté, Córdoba, Colombia	Research Center El Mira	NA	Elaeis oleifera
428	H4_4901	Elaeis oleifera	C53N x C25N	Cereté, Córdoba, Colombia	Research Center El Mira	NA	Elaeis oleifera
429	H4_4909	Elaeis oleifera	C40N x C07N	Cereté, Córdoba, Colombia	Research Center El Mira	NA	Elaeis oleifera
430	H4_5007	Elaeis oleifera	C450N x C13N	Cereté, Córdoba, Colombia	Research Center El Mira	NA	Elaeis oleifera
431	H4_5102	Elaeis oleifera	C450N x C13N	Cereté, Córdoba, Colombia	Research Center El Mira	NA	Elaeis oleifera
432	H4_5107	Elaeis oleifera	C450N x C13N	Cereté, Córdoba, Colombia	Research Center El Mira	NA	Elaeis oleifera
433	H4_5117	Elaeis oleifera	C43N x C405N	Cereté, Córdoba, Colombia	Research Center El Mira	NA	Elaeis oleifera
434	H4_5415	Elaeis oleifera	C492N x C306N	Cereté, Córdoba, Colombia	Research Center El Mira	NA	Elaeis oleifera
435	H4_5432	Elaeis oleifera	C447N x C403N	Cereté, Córdoba, Colombia	Research Center El Mira	NA	Elaeis oleifera
436	H4_5510	Elaeis oleifera	C492N x C310N	Cereté, Córdoba, Colombia	Research Center El Mira	NA	Elaeis oleifera
437	H4_5831	Elaeis oleifera	C429N x C462N	Cereté, Córdoba, Colombia	Research Center El Mira	NA	Elaeis oleifera
438	H4_5901	Elaeis oleifera	C423N x C428N	Cereté, Córdoba, Colombia	Research Center El Mira	NA	Elaeis oleifera
439	H4_5903	Elaeis oleifera	C423N x C428N	Cereté, Córdoba, Colombia	Research Center El Mira	NA	Elaeis oleifera
440	H4_6234	Elaeis oleifera	C423N x C305N	Cereté, Córdoba, Colombia	Research Center El Mira	NA	Elaeis oleifera
441	T_5301	Elaeis guineensis	EM51T x EM5541T	Yangambi, Zaire	Research Center La Libertad	NA	Elaeis guineensis
442	T_5512	Elaeis guineensis	EM51T x EM5541T	Yangambi, Zaire	Research Center La Libertad	NA	Elaeis guineensis
443	T_5514	Elaeis guineensis	EM51T x EM5541T	Yangambi, Zaire	Research Center La Libertad	NA	Elaeis guineensis
444	T_5612	Elaeis guineensis	EM51T x EM5541T	Yangambi, Zaire	Research Center La Libertad	NA	Elaeis guineensis
445	T_5613	Elaeis guineensis	EM51T x EM5541T	Yangambi, Zaire	Research Center La Libertad	NA	Elaeis guineensis
446	T_5703	Elaeis guineensis	EM1736T x EM209T	Yangambi, Zaire	Research Center La Libertad	NA	Elaeis guineensis
447	T_5802	Elaeis guineensis	EM1736T x EM209T	Yangambi, Zaire	Research Center La Libertad	NA	Elaeis guineensis
448	T_6210	Elaeis guineensis	EM1736T x EM209T	Yangambi, Zaire	Research Center La Libertad	NA	Elaeis guineensis
449	T_6304	Elaeis guineensis	EM418T x EM5521T	Yangambi, Zaire	Research Center La Libertad	NA	Elaeis guineensis
450	T_6306	Elaeis guineensis	EM418T x EM5521T	Yangambi, Zaire	Research Center La Libertad	NA	Elaeis guineensis
451	T_6405	Elaeis guineensis	EM418T x EM5521T	Yangambi, Zaire	Research Center La Libertad	NA	Elaeis guineensis
452	T_6502	Elaeis guineensis	EM418T x EM5521T	Yangambi, Zaire	Research Center La Libertad	NA	Elaeis guineensis
453	T_6503	Elaeis guineensis	EM418T x EM5521T	Yangambi, Zaire	Research Center La Libertad	NA	Elaeis guineensis
454	T_6602	Elaeis guineensis	EM418T x EM5521T	Yangambi, Zaire	Research Center La Libertad	NA	Elaeis guineensis
455	T_6603	Elaeis guineensis	EM418T x EM5521T	Yangambi, Zaire	Research Center La Libertad	NA	Elaeis guineensis
456	T_6702	Elaeis guineensis	EM418T x EM5521T	Yangambi, Zaire	Research Center La Libertad	NA	Elaeis guineensis
457	T_6801	Elaeis guineensis	EM418T x EM5521T	Yangambi, Zaire	Research Center La Libertad	NA	Elaeis guineensis
458	T_6802	Elaeis guineensis	EM418T x EM5521T	Yangambi, Zaire	Research Center La Libertad	NA	Elaeis guineensis
459	T_6907	Elaeis guineensis	EM1104T x OP	Yangambi, Zaire	Research Center La Libertad	NA	Elaeis guineensis
460	T_7601	Elaeis guineensis	EM1118T x OP	Yangambi, Zaire	Research Center La Libertad	NA	Elaeis guineensis
461	T_7603	Elaeis guineensis	EM1118T x OP	Yangambi, Zaire	Research Center La Libertad	NA	Elaeis guineensis
462	T_7901	Elaeis guineensis	EM959T x EM3680T	Yangambi, Zaire	Research Center La Libertad	NA	Elaeis guineensis
463	T_8109	Elaeis guineensis	EM1304T x OP	Yangambi, Zaire	Research Center La Libertad	NA	Elaeis guineensis
464	T_8207	Elaeis guineensis	EM1304T x OP	Yangambi, Zaire	Research Center La Libertad	NA	Elaeis guineensis
465	T_8208	Elaeis guineensis	EM1304T x OP	Yangambi, Zaire	Research Center La Libertad	NA	Elaeis guineensis
466	T_8302	Elaeis guineensis	EM959T x EM3680T	Yangambi, Zaire	Research Center La Libertad	NA	Elaeis guineensis
467	T_8402	Elaeis guineensis	EM959T x EM3680T	Yangambi, Zaire	Research Center La Libertad	NA	Elaeis guineensis
468	D_2101	Elaeis guineensis	EM3421D x EM4009D	Deli, Sumatra, Indonesia	Research Center La Libertad	NA	Elaeis guineensis
469	D_2102	Elaeis guineensis	EM3421D x EM4009D	Deli, Sumatra, Indonesia	Research Center La Libertad	NA	Elaeis guineensis
470	D_2103	Elaeis guineensis	EM3421D x EM4009D	Deli, Sumatra, Indonesia	Research Center La Libertad	NA	Elaeis guineensis
471	D_4603	Elaeis guineensis	EM105D x EM330D	Deli, Sumatra, Indonesia	Research Center La Libertad	NA	Elaeis guineensis
	O: Elaeis oleifera
	G: Elaeis guineensis
	N: Nolí (Elaeis oleifera)
	D: Dura (Elaeis guineensis)
	T: Ténera (Elaeis guineensis)
	OP: Open Polination
	NA: Not applicable
