# Supplementary material for: Genome-wide association study (GWAS) for morphological and yield-related traits in an oil palm hybrid (Elaeis oleifera x Elaeis guineensis) population
Source: BMC Plant Biol. 2019 Dec 3;19:533. doi: 10.1186/s12870-019-2153-8 (PMC6889324; doi:10.1186/s12870-019-2153-8)
Supplement: Supplementary file 2 — Additional file 2: Table S2. SNPs identified per chromosome using the reference genome of E. guineensis. [file 12870_2019_2153_MOESM2_ESM.xlsx]

## Sheet: Table_S2
Table S2: SNPs identified in the 471 entire population per chromosome using Elaeis guineensis genome as reference.
Chromosome	SNPs
1	527
2	416
3	325
4	296
5	287
6	207
7	221
8	228
9	222
10	160
11	135
12	138
13	131
14	191
15	178
16	114
